# Supplementary material for: Analysis of risk factors of rapid attenuation of graft endothelium in the early stage after penetrating keratoplasty
Source: PLoS One. 2022 Apr 5;17(4):e0266072. doi: 10.1371/journal.pone.0266072 (PMC8982837; doi:10.1371/journal.pone.0266072)
Supplement: S1 Dataset — (XLSX) [file pone.0266072.s001.xlsx]

## Sheet: Sheet2
	Gender	Age	Causes of disease	Infectious keratoconus	Secondary Transplant	Loss of compensation	Fungi, Amoeba	Systemic disease	Smoke or not	Whether to drink alcohol	Surgery time	Surgery Name	ECCE+IOL	IOL Removal	Iris operation	Ex-glass cut	Combined surgical operations	Implant/plant bed size	Donor age	Time from death to fetching (min)	Fetch to use time (d)	Preservation solution	Donor endothelium	Decay rate of corneal endothelium at 1 month after surgery	Rejection within 1 year after surgery	Postoperative high intraocular pressure	Early high intraocular pressure	Whether to follow up on time	Other postoperative complications	Time of complications	Other post-operative procedures	Re-operation within 1 year	Postoperative endothelium (1 month)	Postoperative endothelium (3month)	Postoperative endothelium (6 month)	Postoperative endothelium (9 month)	Postoperative endothelium (1 year)	One month - one year/one month*100	Whether corneal endothelial loss of compensation (time of occurrence)	Visual acuity at the last follow-up	Last follow-up time	Follow-up time (months)	The Operative
1	Female	66	Immunity	No	No			Diabetes	No	No	2018-01-09 09:55:00.000	Penetrating corneal transplantation	No	No	No	No		Whole Cornea	78	480	6	DX	2000	-0.2985	No	No	No	Yes	Cataract extraction IOL implantation	2m	Cataract extraction IOL implantation	Yes	2597	1092	1596		784	69.8113	No	0.3/0.6	2021-03-30	29	Yanling Dong
2	Male	69	HSK	Yes	No			No	No	No	2018-03-15 09:50:00.000	Penetrating corneal transplantation	No	No	No	No		7.75/7.5	31	120	1	DX	2045	-0.22445	No	No		Yes	Complicated cataract/corneal suture adjustment/amniotic membrane graft ocular surface reconstruction	1y	ecce/iol/left eye herpes simplex virus	Yes	2504		1477		1629	34.9441	Yes 2021/4/7	0.8/FC/BE	2021-04-07	35	Yanling Dong
3	Male	25	Cone	No	No			No	No	No	2018-07-11 14:20:00.000	Penetrating corneal transplantation	No	No	No	No		7.75/7.5	58	120	2	DX	2151	-0.2106	No	No		Yes	None	None	None	No	2604	2421	1876	1712	1134	56.4516	No	0.6/0.3	2020-06-10	23	Hualei Zhai
4	Male	51	fungal	Yes	No		Yes	No	No	No	2019-01-26 11:30:00.000	Penetrating corneal transplantation	No	No	No	No		8.25/8.0	56	960	7	DX	2352	-0.167942	No	No		No	None	None	None	No	2747	2535	2392	2247	2538	7.6083	No	1.0/0.3	2021-01-20	24	Lixin Xie
5	Male	53	fungus	Yes	No		yes	Diabetes mellitus	Yes	Yes	2018-11-01 10:25:00.000	Penetrating corneal transplantation	No	No	No	No		9/8.75	65	900	2	DX	2667	-0.164604	No	No		No	None	None	None	No	3106		2283		2207	28.944	No	0.12/0.25	2019-12-11	12	Hualei Zhai
6	Male	61	Fungal	Yes	No		yes	No	No	No	2018-10-31 09:30:00.000	Penetrating Corneal Graft	No	No	No	No		7.75/7.5	90	60	1	DX	2227	-0.142793	No	No		yes	Corneal Implant Do-Over	22m	None	No	2545		1942		1908	25.0295	No	0.5/lp	2021-01-20	23	Yanling Dong
7	Male	15	Cone	No	No			No	No	No	2020-03-14 10:52:00.000	Penetrating Corneal Graft	No	No	No	No		7.75/7.5	48	2	3	optisal	2653	-0.121749	No	No		yes	None	None	None	No	2976	2558	2882	2933	2079	30.1411	No	0.5/0.6	2021-04-08	13	Jun Cheng
8	Male	50	fungus	yes	No		yes	No	No	No	2020-03-26 12:00:00.000	Penetrating Corneal Graft	No	No	No	No		7.75/7.5	33	18	5	optisal	2611	-0.11643	No	No		Yes	None	None	None	No	2915		2625		2517	13.6535	No	0.8/0.15	2021-04-19	13	Yanling Dong
9	Male	61	Fungus	yes	No		yes	No	Yes	Yes	2019-01-02 11:00:00.000	Penetrating Corneal Graft	No	No	No	No		8.0/7.5	61	120	4	optisal	2243	-0.100758	No	No		No	Left eye corneal graft rejection	2y	None	No	2469	2717	2688		2247	8.99149	Yes 2021/03/02	1.0/0.02	2021-03-02	27	Yanling Dong
10	Male	50	Fungus	yes	No		yes	No	No	No	2019-02-22 14:20:00.000	Penetrating Corneal Graft	No	No	No	No		8.0/7.75	48	120	4	optisal	2697	-0.0938079	No	No		Yes	Complicated cataract	22m	None	No	2950	2841	2632	3096	2703	8.37288	No	Prosthetic eye/0.4	2020-12-27	12	Yanling Dong
11	Male	56	Fungi	yes	No		yes	No	No	No	2019-11-08 15:25:00.000	Penetrating Corneal Graft	No	No	No	No		10.5/10	57	60	3	optisal	2488	-0.0775723	Yes	No		No	Complicated cataract/corneal graft rejection	2m	None	No	2681	2183	2268	1156	834	68.8922	No	0.5/0.12	2021-04-21	18	Hualei Zhai
12	Male	49	Amoeba	yes	No		yes	No	Yes	Yes	2019-04-12 15:00:00.000	Penetrating Corneal Graft	No	No	No	No		8.5/8.25	49	23	2	optisal	3003	-0.0742591	No	No		yes	Loose corneal suture in left eye	10d	Left eye suture adjustment	Yes	3226		2710	2882	2857	11.4383	No	1.0/0.3	2021-05-21	24	Lixin Xie
13	Male	53	HSK	yes	No			No	Yes	Yes	2019-08-14 09:40:00.000	Penetrating Corneal Graft	No	No	No	Yes	Yes	7.75/7.5	33	15	5	optisal	2500	-0.0584	No	No		yes	Defective corneal implant	4m	Lid margin suturing	Yes	2646	2591	2002		1688	36.2056	No	1.0/0.25	2021-04-26	20	Lixin Xie
14	Male	57	Fungus	yes	No		yes	No	yes	yes	2019-05-21 15:10:00.000	Penetrating Corneal Graft	No	No	No	No		7.75/7.5	77	180	5	optisal	2398	-0.0558799	No	No		yes	None	None	None	No	2532	2105	1429		1316	48.0253	No	0.5/0.6	2021-05-17	24	Lixin Xie
15	Male	62	Secondary transplantation	yes	Yes			No	Yes	Yes	2019-01-05 10:30:00.000	Penetrating Corneal Graft	No	No	No	No		8.0/7.75	74	120	2	DX	2538	-0.0508274	No	No		yes	None	None	None	No	2667		2262		1992	25.3093	No	1.0/0.5	2021-01-20	24	Hualei Zhai
16	Male	56	Fungus	yes	No		yes	No	No	No	2018-11-16 15:00:00.000	Penetrating Corneal Graft	No	No	No	No		8.5/8.0	58	180	1	DX	2304	-0.0507812	No	No		yes	None	None	None	No	2421		2156		2273	6.11318	No	nlp/1.0	2021-01-09	27	Yanling Dong
17	Male	53	Fungus	yes	No		yes	No	No	No	2019-03-12 15:30:00.000	Penetrating Corneal Graft	No	No	No	No		7.75/7.5	83	30	2	optisal	2688	-0.0479911	No	No		yes	Loose corneal suture in left eye	1.5m	Left Eye Suture Adjustment	No	2817	2020	1212	1605	540	80.8307	No	1.0/0.3	2020-06-24	15	Yanling Dong
18	Male	64	Fungal	yes	No		yes	No	Yes	Yes	2019-01-19 09:45:00.000	Penetrating Corneal Graft	No	No	No	No		7.75/7.5	39	120	9	optisal	2402	-0.0383014	No	No		yes	None	None	None	No	2494		2558		2364	5.21251	No	0.5/0.8	2020-08-06	29	Lixin Xie
19	Male	37	Decompensated	No	No	Yes		No	No	No	2019-02-10 10:40:00.000	Penetrating Corneal Graft	No	No	No	No		8.0/7.75	63	180	1	optisal	2422	-0.0276631	No	No		No	None	None	No	No	2489		2299		1506	39.4938	No	0.02/0.2	2021-04-06	26	Hualei Zhai
20	Male	72	decompensated	No	No	Yes		No	No	No	2019-04-23 14:40:00.000	Penetrating Corneal Graft	No	No	No	No		7.75/7.5	46	60	3	optisal	2408	-0.0274086	No	No		yes	Corneal implant is open	1y4m	No	No	2474	2370	1667	1404	932	62.3282	No	fc/30/fc/30	2021-05-17	25	Lixin Xie
21	Male	32	Cone	No	No			Diabetes	No	No	2019-08-13 15:00:00.000	Penetrating Corneal Graft	No	No	No	No		7.75/7.5	34	60	2	optisal	2618	-0.026738	No	No		yes	None	None	No	No	2688	2595	2571	2725	2083	22.5074	No	0.4/0.3	2021-04-21	20	Lixin Xie
22	Male	18	Cone	No	No			No	No	No	2019-04-26 13:45:00.000	Penetrating Corneal Graft	No	No	No	No		7.75/7.5	37	60	2	optisal	2805	-0.0245989	No	No		No	None	None	None	No	2874		2415		2193	23.6952	No	0.6/1.0	2020-12-08	20	Hualei Zhai
23	Female	78	decompensated	No	No	Yes		No	No	No	2018-08-10 12:55:00.000	Penetrating Corneal Graft	No	No	No	No		7.75/7.5	86	240	3	DX	2817	-0.0202343	No	No		yes	None	None	ecce/iol	Yes	2874	1972	1580	1043	895	68.8587	Yes2018/8	0.6/0.05	2020-08-27	20	Yanling Dong
24	Female	62	Bacteria	Yes	No			Diabetes	No	No	2019-12-11 09:45:00.000	Penetrating Corneal Graft	Yes	No	No	No	Yes	7.75/7.5	63	180	1	optisal	2660	-0.0161654	No	No		yes	None	None	None	No	2703	2786	2174		2404	11.0618	No	0.12/0.06	2020-12-11	12	Yanling Dong
25	Male	66	HSK	Yes	No			No	No	No	2019-01-03 11:17:00.000	Penetrating Corneal Graft	No	No	No	No		8.0/7.75	58	30	3	optisal	2312	-0.0151384	No	No		yes	Right eye corneal rejection	2y4m	None	No	2347		2358	1980	1828	22.1133	No	0.1/1.0	2021-05-03	29	Lixin Xie
26	Male	58	fungus	Yes	No		yes	Diabetes mellitus	No	No	2018-11-16 14:10:00.000	Penetrating Corneal Graft	No	No	No	No		7.75/7.5	58	180	1	DX	2865	-0.008726	No	No		yes	None	None	None	No	2890	2950	2793	2518	2227	22.9412	No	0.4/1.0	2020-02-09	15	Lixin Xie
27	Female	46	Fungus	Yes	No		yes	No	No	No	2019-04-23 15:43:00.000	Penetrating Corneal Graft	No	No	No	No		8.0/7.75	61	60	8	optisal	2632	-0.00797872	No	No		yes	None	None	None	No	2653	2083	2268	1828	1195	54.9567	No	0.3/1.0	2021-01-27	21	Lixin Xie
28	Male	64	Bacteria	yes	No			No	Yes	No	2020-04-13 10:55:00.000	Penetrating Corneal Graft	No	No	No	No		8.0/7.75	83	120	4	optisal	2703	-0.00591935	Yes	No		yes	None	None	None	No	2719	746	1272		951	65.0239	No	1.0/fc/be/	2021-04-14	12	Lixin Xie
29	Male	71	Failure to compensate, secondary transplantation	No	Yes	Yes		Diabetes mellitus	Yes	Yes	2020-01-03 14:20:00.000	Penetrating Corneal Graft	No	No	No	No		7.5/8	61	270	3	optisal	3004	-0.00565912	No	No		No	None	None	None	No	3021		2865		2695	10.7911	No	0.4/fc/10CM	2021-05-25	17	Lixin Xie
30	Male	28	Malnutrition	No	No			No	No	Yes	2018-08-10 11:15:00.000	Penetrating Corneal Graft	No	No	No	No		7.75/7.5	18	120	3	DX	2849	-0.00561601	No	No		yes	None	None	None	No	2865		2624		1934	32.4956	No	0.8/0.6	2020-09-21	25	Hualei Zhai
31	Male	52	Fungal	yes	No		yes	No	No	No	2019-10-23 10:38:00.000	Penetrating Corneal Graft	No	No	No	No		8.2 5/8.0	54	12	1	optisal	2004	0	No	No		yes	None	None	None	No	2004	2092	1927		1603	20.01	No	1.0/0.4	2021-04-30	19	Lixin Xie
32	Male	49	HSK	Yes	No			No	No	No	2019-02-27 11:30:00.000	Penetrating Corneal Graft	No	No	No	No		7.75/7.5	60	180	4	DX	2992	0.00200535	Yes	No	No	yes	Left eye corneal graft rejection	9m	None	No	2986		2546		709	76.2559	No	1.0/0.06	2020-11-10	22	Yanling Dong
33	Male	37	Cone	No	No			No	No	Yes	2018-08-10 13:50:00.000	Penetrating Corneal Graft	No	No	No	No		7.75/7.5	64	180	2	DX	2577	0.00232829	No	No		yes	None	None	None	No	2571		2037	1139	903	64.8775	No	0.4/rgp	2020-03-27	17	Jun Cheng
34	Male	44	Malnutrition	No	No			No	No	No	2019-06-05 09:20:00.000	Penetrating Corneal Graft	No	No	No	No		7.75/7.5	53	11	4	optisal	2500	0.0024	No	No		yes	None	None	None	No	2494	2114	2674	1946	1522	38.9735	No	0.4/0.3	2021-05-17	23	Yanling Dong
35	Male	56	Failure to compensate	No	No	Yes		No	No	No	2018-06-30 10:10:00.000	Penetrating Corneal Graft	No	No	No	No		7.75/7.5	66	120	3	DX	2457	0.00407	No	No		yes	None	None	None	No	2447		2304		1422	41.888	No	0.2/0.2	2019-10-14	16	Yanling Dong
36	Male	57	Malnutrition	No	No			No	No	No	2019-08-13 13:50:00.000	Penetrating Corneal Graft	Yes	No	No	No	yes	10/9.5	62	90	1	optisal	2457	0.004477	No	No		No	None	None	None	No	2446		2114		1934	20.9321	No	0.5/0.15	2021-05-22	21	Yanling Dong
37	Male	70	Fungal	Yes	No		yes	No	No	No	2019-01-19 11:05:00.000	Penetrating Corneal Graft	Yes	No	No	Yes	yes	8.0/7.5	73	0	1	DX	1800	0.00611111	No	No		No	None	None	None	No	1789	1965	1555	1527	1276	28.6752	No	0.8/0.3	2021-05-04	29	Yanling Dong
38	Male	61	Failure to compensate	No	No	yes		No	No	No	2020-04-29 10:00:00.000	Penetrating Corneal Graft	Yes	No	No	No	yes	7.75/7.5	40	180	4	optisal	2747	0.0101929	No	No		Yes	None	None	None	No	2719	3311	2203	3049	2695	0.882677	No	0.6/0.04	2021-04-29	12	Yanling Dong
39	Male	63	Amoeba	Yes	No		yes	No	No	No	2020-01-15 15:13:00.000	Penetrating Corneal Graft	No	No	No	No		8.25/8.0	57	180	2	optisal	2392	0.0117057	No	No		No	None	None	None	No	2364	2212	2594	2169	2174	8.03723	No	0.8/0.5	2021-05-13	17	Lixin Xie
40	Male	68	Fungal	Yes	No		yes	No	No	No	2018-03-28 14:10:00.000	Penetrating Corneal Graft	No	No	No	No		10/9.5	76	240	1	DX	3058	0.0120994	No	No		No	Concurrent cataract in the left eye	2m	None	No	3021		3086		2882	4.60113	No	0.8/0.02	2018-11-12	8	Lixin Xie
41	Male	56	Fungal	yes	No		yes	No	Yes	Yes	2018-02-01 15:15:00.000	Penetrating Corneal Graft	No	No	No	No		8.25/8.0	62	60	0	DX	2618	0.012987	No	No		Yes	Left eye corneal graft rejection	2y10m	None	No	2584	2053	2146		1431	44.6207	No	1.0/0.15	2021-01-12	35	Lixin Xie
42	Male	52	HSK	yes	No			Diabetes	No	No	2019-04-12 14:20:00.000	Penetrating Corneal Graft	No	No	No	No		7.5/7.25	31	120	3	DX	2706	0.0195861	No	No		Yes	None	None	None	No	2653	1452	1550		1227	53.7505	No	0.2/1.0	2020-10-26	16	Yanling Dong
43	Male	15	Cone	No	No			No	No	No	2018-06-30 09:55:00.000	Penetrating Corneal Graft	No	No	No	No		7.75/7.5	66	120	3	DX	2551	0.0196002	No	No		yes	None	None	None	No	2501	2778	2067	1626	2020	19.2323	No	1.0/1.0	2021-03-23	33	Lixin Xie
44	Male	62	decompensated	No	No	yes		No	No	No	2019-02-23 11:10:00.000	Penetrating Corneal Graft	No	No	No	No		7.75/7.5	34	180	2	DX	2950	0.0257627	No	No		Yes	None	None	None	No	2874	2725	754		1178	59.0118	No	0.2/0.2	2021-03-19	24	Yanling Dong
45	Male	53	Amoeba	yes	No		yes	No	Yes	No	2019-06-14 15:50:00.000	Penetrating Corneal Graft	No	No	No	No		10/9.5	57	10	3	optisal	2309	0.0268515	Yes	No		yes	Corneal transplant rejection	1m	None	No	2247	2122	2083	1525	1493	33.5559	No	1.0/0.04	2021-02-10	20	Lixin Xie
46	Female	62	fungus	yes	No		yes	No	No	No	2019-10-25 15:35:00.000	Penetrating Corneal Graft	No	No	No	No		8.75/8.5	48	11	1	optisal	2591	0.0324199	No	No		No	None	None	None	No	2507		2203	1859	2272	9.37375	No	0.6/0.06	2021-05-17	20	Hualei Zhai
47	Female	57	HSK	Yes	No			No	No	No	2020-03-16 10:10:00.000	Penetrating Corneal Graft	No	No	No	No		7.5/7.25	57	21	3	optisal	2899	0.038979	No	No		yes	Corneal Implant Do Not Open	1y1m	None	No	2786	2513	2604	2183	2070	25.6999	No	0.25/1.0	2021-03-24	12	Lixin Xie
48	Female	62	Dystrophic	No	No			No	No	No	2018-01-05 14:55:00.000	Penetrating Corneal Graft	Yes	No	No	No	yes	7.5/8	79	180	1	DX	2421	0.03924	No	No		yes	Concurrent cataract in right eye	1y	ecce+iol	Yes	2326		1634		1815	21.969	No	0.12/fc/10cm	2019-12-30	23	Hualei Zhai
49	Female	70	fungus	Yes	No		yes	No	No	No	2019-10-24 14:55:00.000	Penetrating Corneal Graft	No	No	No	No		7.75/7.5	54	12	6	optisal	2119	0.0405852	No	No		yes	No	None	None	No	2033	2513	645		578	71.5691	No	0.3/0.3	2021-04-14	19	Yanling Dong
50	Male	40	Leukoplakia	No	No			Diabetes	No	No	2018-01-09 09:20:00.000	Penetrating Corneal Graft	Yes	No	No	No	yes	8/7.75	30	180	2	DX	2747	0.0418639	Yes	No	No	yes	Corneal transplant rejection	7.5m	None	No	2632	2849	2959	2128	824	68.693	No	HM/30CM/1.0	2020-06-05	30	Lixin Xie
51	Male	59	Loss of compensation, secondary transplantation	No	Yes	yes		No	No	No	2018-09-18 10:00:00.000	Penetrating Corneal Graft	Yes	No	No	No	yes	8.5/8.0	67	60	4	DX	2770	0.0422383	No	No		yes	Corneal implant endothelial loss in the right eye	3m	None	No	2653	2141	2008	1403	933	64.8323	Yes2019/04/16	0.25/0.6	2020-09-02	23	Yanling Dong
52	Male	66	fungal	Yes	No		yes	No	No	No	2019-09-27 16:40:00.000	Penetrating Corneal Graft	No	No	No	No		7.75/7.5	63	16	4	optisal	2632	0.0429331	No	No		yes	None	None	None	No	2519		2137		2814	-11.711	No	0.5/1.0	2021-03-15	18	Lixin Xie
53	Male	46	leukoplakia	No	No			No	No	No	2020-04-28 10:25:00.000	Penetrating Corneal Graft	No	No	No	No		7.75/7.5	18	60	4	optisal	2770	0.0447653	No	No		yes	None	None	None	No	2646		2688		2667	-0.793651	No	0.15/0.25	2021-04-23	12	Jun Cheng
54	Male	57	HSK	Yes	No			No	Yes	No	2019-01-09 10:40:00.000	Penetrating Corneal Graft	No	No	No	No		7.75/7.5	73	180	2	DX	2786	0.0473798	No	No		No	None	None	None	No	2654		2188		1976	25.5463	No	0.5/0.3	2020-07-30	19	Hualei Zhai
55	Male	60	HSK	Yes	No			Diabetes	Yes	No	2019-03-28 14:45:00.000	Penetrating Corneal Graft	No	No	No	No		8.0/7.5	37	240	3	optisal	2557	0.0512319	No	No		yes	None	None	None	No	2426	2028	802	632	634	73.8664	No	1.0/0.15	2021-03-26	24	Lixin Xie
56	Male	44	malnutrition	No	No			No	No	No	2019-09-19 14:25:00.000	Penetrating Corneal Graft	No	No	No	No		7.75/7.5	45	8	1	optisal	2833	0.0561242	No	No		yes	None	None	None	No	2674	1946	1522	1250	1026	61.6305	No	0.4/0.3	2021-06-17	21	Yanling Dong
57	Male	60	HSK	Yes	No			No	Yes	Yes	2019-04-16 15:55:00.000	Penetrating Corneal Graft	No	No	No	No		8.5/8.25	58	120	1	optisal	2825	0.060885	No	No		yes	None	None	None	No	2653	2141	2208	1403	933	64.8323	No	0.25/0.6	2020-09-02	17	Lixin Xie
58	Male	66	decompensation	No	No	yes		No	No	No	2020-05-15 15:10:00.000	Penetrating Corneal Graft	No	No	No	No		8.0/7.75	42	6	1	optisal	2817	0.0631878	No	No		yes	None	None	None	No	2639		2481		919	65.1762	Yes2019/11/04	Suture/0.25	2021-01-18	7	Lixin Xie
59	Male	29	HSK	yes	No			No	No	No	2019-11-22 15:34:00.000	Penetrating Corneal Graft	No	No	No	No		8.25/8.0	48	60	2	optisal	2545	0.0644401	No	No		yes	None	None	None	No	2381	2681	2304		2228	6.42587	No	0.3/0.6	2021-05-25	19	Hualei Zhai
60	Female	76	HSK	yes	No			No	No	No	2020-04-23 15:35:00.000	Penetrating Corneal Graft	No	No	No	No		7.75/7.5	71	21	0	optisal	2762	0.0644461	No	No		yes	Corneal implant do-open	1m	Corneal suture adjustment	Yes	2584	2381	1883	662	1511	41.5248	No	0.6/0.08	2021-05-25	13	Yanling Dong
61	Female	71	HSK	yes	No			No	No	No	2019-09-20 14:00:00.000	Penetrating Corneal Graft	Yes	No	Pre-sticky	No	yes	8.25/8.0	47	37	1	optisal	2381	0.0646787	No	No		yes	None	None	None	No	2227	1055	819	762	597	73.1926	No	0.25/0.6	2021-02-12	17	Lixin Xie
62	Male	59	Fungal	yes	No		yes	No	No	No	2018-11-21 16:30:00.000	Penetrating Corneal Graft	No	No	No	No		8.0/7.75	76	60	3	optisal	2882	0.0673144	No	No		yes	None	None	None	No	2688		3021		2632	2.08333	No	0.6/1.0	2020-07-06	19	Lixin Xie
63	Male	45	HSK	yes	No			No	No	No	2019-09-25 10:30:00.000	Penetrating Corneal Graft	No	No	No	No		8.0/7.75	45	25	5	optisal	2525	0.0681188	Yes	No		yes	Corneal graft rejection	2m	None	No	2353	2092	1661	792	410	82.5754	No	0.6/1.0	2020-09-24	12	Yanling Dong
64	Male	67	Bacteria	yes	No			No	Yes	Yes	2018-06-21 13:30:00.000	Penetrating Corneal Graft	No	No	No	No		7.75/7.5	73	60	1	DX	2433	0.0702836	No	No	Yes	yes	Loose corneal suture in left eye	10m	Cataract extraction IOL implantation	Yes	2262	1506	1859	1639	737	67.4182	No	0.6/HM/50cm	2019-12-24	18	Lixin Xie
65	Male	46	fungus	yes	No		yes	No	No	No	2019-04-11 16:30:00.000	Penetrating Corneal Graft	No	No	No	No		7.75/7.5	55	23	1	optisal	2841	0.0760296	No	No		yes	Corneal implant dehiscence	2y2m	None	No	2625		2762	2786	2793	-6.4	No	0.5/0.5	2021-04-28	24	Lixin Xie
66	Male	41	HSK	yes	No			No	No	No	2020-01-06 14:35:00.000	Penetrating Corneal Graft	No	No	No	No		8.2 5/8.0	53	8	3	optisal	2604	0.0768049	No	No		No	No	None	None	No	2404	2825	2370	2604	2500	-3.99334	No	1.0/0.25	2021-04-13	16	Lixin Xie
67	Male	58	Bacteria	yes	No			No	No	No	2019-09-06 10:20:00.000	Penetrating Corneal Graft	No	No	No	Yes	yes	11.75/11	58	25	7	optisal	2398	0.0775646	No	No		yes	Corneal graft rejection	19m	None	No	2212	2331	1105		869	60.7143	No	0.8/hm/50cm	2021-05-06	20	Jun Cheng
68	Male	71	Failure to compensate, secondary transplantation	No	Yes	yes		No	No	No	2019-05-10 14:55:00.000	Penetrating Corneal Graft	Yes	No	No	No	yes	8.25/8.0	49	5	1	optisal	2793	0.0794844	Yes	No		yes	Epithelial defect of corneal implant	2m	Lid margin suturing	Yes	2571	1701	1477	1161	906	64.7608	No	nlp/0.25	2021-02-17	21	Yanling Dong
69	Male	53	Fungal	yes	No		yes	No	Yes	Yes	2019-04-08 16:35:00.000	Penetrating Corneal Graft	No	No	No	No		7.75/7.5	73	180	4	optisal	2874	0.0817676	No	No		yes	Corneal implant dehiscence	7m	Corneal dehiscence suture	Yes	2639		1091		869	67.0709	No	0.02/0.8	2021-02-24	22	Jun Cheng
70	Male	65	Bacteria	yes	No			No	Yes	No	2019-05-04 13:55:00.000	Penetrating Corneal Graft	Yes	No	Pre-sticky	Yes	yes	8.2 5/8.0	57	180	2	optisal	2857	0.0836542	No	No		yes	no	None	None	No	2618	2062	1323	1520	1185	54.7364	No	nlp/0.04	2021-03-29	23	Lixin Xie
71	Male	49	Fungal	yes	No		yes	No	No	No	2019-06-18 15:00:00.000	Penetrating Corneal Graft	No	No	No	No		8.0/7.75	60	10	3	optisal	2571	0.0851809	No	No		yes	No	None	None	No	2352	2217	2028	1805	1642	30.1871	No	0.6/0.15	2021-04-13	22	Yanling Dong
72	Male	65	Fungal	yes	No		yes	No	No	No	2019-10-28 15:00:00.000	Penetrating Corneal Graft	No	No	No	No		9/8.5	34	240	4	optisal	2463	0.0856679	No	No		yes	Right eye corneal transplant rejection	1y7m	No	No	2252	2463	2016	1802	1976	12.2558	No	0.1/0.8	2021-05-26	20	Jun Cheng
73	Male	70	decompensated	No	No	yes		Diabetes	No	No	2018-01-25 11:08:00.000	Penetrating Corneal Graft	Yes	No	No	No	yes	7.5/7.25	19	5	2	DX	2874	0.0866388	No	No		yes	No	None	No	No	2625	2079	2088	1468	1462	44.3048	No	0.1/0.7	2021-05-14	31	Yanling Dong
74	Male	60	Fungal	yes	No		yes	No	No	No	2018-10-24 11:30:00.000	Penetrating Corneal Graft	No	No	No	No		9.5/9	74	180	1	DX	2710	0.0867159	No	No	No	yes	Complicated cataract/corneal implant defect	1y	Left eyelid margin suture	Yes	2475	1235	1159	869	667	73.0505	No	1.0/0.2	2021-01-03	26	Yanling Dong
75	Male	37	Loss of compensation, secondary transplantation	No	Yes	yes		No	No	No	2019-12-20 13:33:00.000	Penetrating Corneal Graft	No	No	No	No		7.75/7.5	18	60	5	optisal	3279	0.0896615	Yes	No		yes	Corneal graft rejection	1y	No	No	2985	3135	2481	2033	1475	50.5863	No	0.1/0.1	2021-02-24	14	Lixin Xie
76	Male	65	Bacteria	Yes	No			No	Yes	Yes	2018-04-03 15:25:00.000	Penetrating Corneal Graft	No	No	No	No		10.5/10	41	900	3	DX	2151	0.0915853	No	No		yes	Corneal ulcer in right eye	15d	Right eye implant reunion	Yes	1954		1761		1515	22.4667	No	FC/10/0.25	2021-02-22	33	Lixin Xie
77	Male	60	Loss of compensation, secondary transplantation	No	Yes	yes		No	Yes	Yes	2019-04-13 13:35:00.000	Penetrating Corneal Graft	No	No	No	No		8.25/8.0	49	23	3	optisal	2874	0.0963814	No	No		No	No	None	No	No	2597		2364	1203	1247	51.9831	No	1.0/0.3	2020-05-08	13	Lixin Xie
78	Male	47	Malnutrition	No	No			No	No	No	2018-07-24 15:30:00.000	Penetrating Corneal Graft	No	No	No	No		7.75/7.5	71	360	2	DX	2137	0.105288	No	No		yes	No	None	None	No	1912		1513		1004	47.4895	Yes2019/10/23	0.4/hm/30cm	2019-10-23	14	Hualei Zhai
79	Male	65	White spots	No	No			No	No	No	2019-02-22 15:09:00.000	Penetrating Corneal Graft	No	Yes	No	No	yes	7.75/7.5	50	120	5	optisal	2058	0.1069	No	No		No	None	None	None	No	1838	1658	1277	1342	1347	26.7138	No	hm/50/0.8	2020-09-15	19	Lixin Xie
80	Male	65	Bacteria	Yes	No			No	No	No	2019-02-15 11:35:00.000	Penetrating Corneal Graft	No	No	No	No		9.5/9	26	60	5	DX	2825	0.109735	No	No		yes	None	None	None	No	2515		2273		2075	17.495	No	0.2/1.0	2021-04-08	26	Lixin Xie
81	Male	52	fungus	Yes	No		yes	No	No	No	2019-06-27 14:40:00.000	Penetrating Corneal Graft	No	No	No	No		8.5/8.25	43	10	6	optisal	2591	0.114628	No	No		yes	Corneal Implant Do Not Open	9m	Corneal splitting and suturing	Yes	2294	2309	2020	2262	1980	13.6879	No	fc/20/1.0	2021-03-26	21	Jun Cheng
82	Male	58	Bacteria	Yes	No			No	No	No	2019-09-25 11:40:00.000	Penetrating Corneal Graft	No	No	No	Yes	yes	11.75/11	58	25	7	optisal	2398	0.116347	No	No		yes	Corneal graft rejection	9m	None	No	2119	2212	2410	2331	869	58.9901	No	0.8/hm/50cm	2021-05-06	20	Yanling Dong
83	Male	63	Loss of compensation	No	No	yes		No	Yes	Yes	2020-03-11 09:25:00.000	Penetrating Corneal Graft	No	No	No	Yes	yes	8.0/7.75	67	90	4	optisal	2740	0.118613	No	No		yes	No	None	None	No	2415	1908	708		507	79.0062	No	0.02/0.1	2021-01-24	9	Lixin Xie
84	Male	63	Fungus	yes	No		yes	No	No	No	2020-05-16 09:40:00.000	Penetrating Corneal Graft	No	No	No	No		8.0/7.75	50	5	1	optisal	2710	0.121402	No	No		yes	No	None	None	No	2381		2326	2326	1808	24.0655	No	nlp/0.1	2021-04-19	10	Lixin Xie
85	Male	66	Bacteria	yes	No			No	Yes	No	2020-05-23 11:30:00.000	Penetrating Corneal Graft	No	No	No	No		8.2 5/8.0	47	4	2	optisal	2825	0.126018	No	No		No	None	None	None	No	2469	2519	2564	2237	2299	6.88538	No	0.4/1.0	2021-03-26	10	Lixin Xie
86	Male	28	Cone	No	No			No	Yes	Yes	2019-08-30 08:40:00.000	Penetrating Corneal Graft	No	No	No	No		7.75/7.5	58	25	1	optisal	2703	0.127636	Yes	No		yes	Corneal graft rejection	4m	None	No	2358	2188	2525	1957	927	60.687	No	0.15/0.5	2021-04-24	20	Yanling Dong
87	Male	63	Malnutrition	No	No			No	No	No	2018-12-29 10:35:00.000	Penetrating Corneal Graft	Yes	No	No	No	yes	7.75/7.5	36	120	2	optisal	2426	0.128607	No	No		yes	Concurrent cataract in both eyes	1y8m	None	No	2114	2445	1887	2028	2237	-5.81835	No	0.4/hm/50cm	2020-09-21	21	Lixin Xie
88	Male	52	Loss of compensation, secondary transplantation	No	Yes	yes		No	No	No	2020-03-17 15:36:00.000	Penetrating Corneal Graft	No	No	No	No		8.25/8.0	57	21	4	optisal	3096	0.129522	No	No		yes	Corneal implant rejection	11m	Corneal dehiscence suture	Yes	2695		2358		1177	56.3265	No	hm/50/0.5	2021-05-17	14	Yanling Dong
89	Male	53	Malnutrition	No	No			No	No	No	2018-12-11 09:00:00.000	Penetrating Corneal Graft	No	No	No	No		7.75/7.5	56	120	3	optisal	2950	0.135254	No	No		yes	No	None	None	No	2551	2907	2299		2242	12.1129	No	0.5/fc/20cm	2020-11-17	24	Yanling Dong
90	Female	54	Loss of compensation, second transplant	No	Yes	yes		No	No	No	2018-06-14 10:36:51.013	Penetrating Corneal Graft	No	No	No	No		7.75/7.5	78	180	3	DX	2959	0.137884	No	No		yes	None	None	None	No	2551	1996	2283	1374	1086	57.4285	No	1.0/FC/50cm	2021-04-16	32	Lixin Xie
91	Female	61	Loss of compensation	No	No	yes		No	No	No	2018-07-03 11:30:00.000	Penetrating Corneal Graft	Yes	No	No	No	yes	7.75/7.5	85	120	3	DX	2591	0.138557	No	No		yes	None	None	None	No	2232	1805	1437		1330	40.4122	No	0.2/0.2	2021-03-19	32	Hualei Zhai
92	Male	26	Cone	No	No			No	No	No	2018-06-15 14:20:00.000	Penetrating Corneal Graft	No	No	No	No		8/7.75	71	120	1	DX	2933	0.139107	No	No		yes	None	None	None	No	2525	2584	2119	1938	1818	28	No	0.25/0.5	2021-01-29	30	Lixin Xie
93	Male	67	fungal	Yes	No		yes	No	No	No	2018-10-30 12:40:00.000	Penetrating Corneal Graft	No	No	No	No		7.75/7.5	56	120	2	DX	2755	0.139746	No	No		yes	None	None	None	No	2370		1736		1230	48.1013	No	0.12/0.6	2021-04-05	26	Lixin Xie
94	Female	45	cone	No	No			No	No	No	2019-09-24 15:40:00.000	Penetrating Corneal Graft	No	No	No	No		7.75/7.5	45	23	4	optisal	2717	0.140228	No	No		yes	None	None	None	No	2336	2188	2309	1868	1504	35.6164	No	0.25/0.5	2021-04-26	18	Yanling Dong
95	Male	62	secondary transplantation	No	Yes			No	No	Yes	2019-11-11 14:50:00.000	Penetrating Corneal Graft	No	No	No	No		7.75/7.5	37	23	3	optisal	2725	0.144587	No	No		yes	Corneal implant ulcer	2m	None	No	2331		585		823	64.6933	Yes 2021/03/03	fc/40/0.1	2021-05-11	19	Lixin Xie
96	Male	54	White spots	No	No			No	No	No	2019-06-28 10:50:00.000	Penetrating Corneal Graft	No	No	No	No		8.25/8.0	65	4	2	optisal	2849	0.146016	No	No		yes	None	None	None	No	2433	1724	2198	3185	1792	26.3461	No	0.8/0.3	2021-03-15	21	Yanling Dong
97	Male	61	fungus	Yes	No		yes	No	Yes	Yes	2019-12-25 10:50:00.000	Penetrating Corneal Graft	No	No	No	No		8.0/7.75	71	25	5	optisal	2275	0.146374	No	No		yes	None	None	None	No	1942		1653	1748	943	51.4418	No	0.15/1.0	2021-03-25	15	Hualei Zhai
98	Male	59	Bacteria	Yes	No			No	Yes	Yes	2019-08-06 15:20:00.000	Penetrating Corneal Graft	No	No	No	No		8.5/8.25	61	60	1	optisal	2765	0.147197	No	No		yes	None	None	None	No	2358		2222		732	68.9567	No	0.05/0.8	2020-08-31	12	Lixin Xie
99	Male	64	HSK	Yes	No			No	No	No	2018-07-03 10:25:00.000	Penetrating Corneal Graft	Yes	No	No	No	yes	7.75/7.5	85	120	3	DX	2151	0.151557	No	No		yes	None	None	None	No	1825		1377		1285	29.589	No	0.2/HM/30CM	2020-04-08	21	Yanling Dong
100	Male	56	Bacteria	Yes	No			No	Yes	Yes	2019-05-14 14:10:00.000	Penetrating Corneal Graft	No	No	No	No		8.25/8.0	53	6	1	optisal	2865	0.152182	No	No		yes	Herpes simplex virus keratitis of left eye	1y	Keratoplasty with amniotic membrane graft	Yes	2429	2625	2577	2681	2451	-0.905723	No	1.0/0.1	2020-06-22	13	Lixin Xie
101	Male	37	Loss of compensation	No	No	yes		No	No	No	2019-11-19 10:15:00.000	Penetrating Corneal Graft	No	No	No	No		8.0/7.75	39	7	2	optisal	2500	0.1544	No	No		No	None	None	None	No	2114	1730	1616		1603	24.1722	No	0.8/1.0	2020-12-24	13	Lixin Xie
102	Male	60	HSK	yes	No			No	No	No	2019-11-15 12:45:00.000	Penetrating Corneal Graft	No	No	No	No		8.75/8.5	49	60	3	optisal	2582	0.154531	No	No		yes	Corneal epithelial defect in the right eye	1.5m	Lid margin suturing	Yes	2183		1064	1490	2033	6.87128	No	0.02/1.0	2021-05-13	19	Yanling Dong
103	Male	59	HSK	yes	No			Psoriasis	Yes	Yes	2019-02-10 09:50:00.000	Penetrating Corneal Graft	No	No	No	No		8.0/7.75	63	180	1	DX	2421	0.155308	No	No		yes	Complicated cataract	1.5m	None	No	2045		1812		1346	34.1809	No	0.6/fc/20cm	2021.04/26	23	Lixin Xie
104	Male	64	HSK	yes	No			No	Yes	No	2019-03-12 14:40:00.000	Penetrating Corneal Graft	No	No	No	No		7.75/7.5	65	120	2	DX	2410	0.156432	No	No	No	yes	None	None	None	No	2033		1701	1742	555	72.7004	No	fc/30/0.6	2021-02-01	21	Lixin Xie
105	Male	39	Malnutrition	No	No			No	No	No	2018-09-29 10:10:00.000	Penetrating Corneal Graft	No	No	No	No		7.75/7.5	56	120	2	DX	2584	0.160991	No	No		yes	None	None	None	No	2168		2252	1876	1730	20.203	No	0.6/0.12	2020-12-23	16	Yanling Dong
106	Male	75	Fungus	Yes	No		yes	No	Yes	No	2020-03-18 14:00:00.000	Penetrating Corneal Graft	No	No	No	No		7.75/7.5	59	2	1	optisal	2457	0.164428	No	No		yes	None	None	None	No	2053	1538	1431		1037	49.4886	No	0.3/0.8	2021-03-30	12	Lixin Xie
107	Male	15	Cone	No	No			No	No	No	2018-08-10 11:05:00.000	Penetrating Corneal Graft	No	No	No	No		7.75/7.5	64	180	2	DX	2740	0.168613	No	No		yes	None	None	None	No	2278		2132		1642	27.9192	No	0.25/0.15	2021-04-11	32	Yanling Dong
108	Male	30	HSK	yes	No			No	No	No	2018-07-11 14:25:00.000	Penetrating Corneal Graft	No	No	No	No		7.75/7.5	58	120	2	DX	2857	0.174659	No	No	No	yes	None	None	None	No	2358	2278	1285	956	841	64.3342	No	1/0.12	2021-05-12	34	Yanling Dong
109	Male	53	fungus	yes	No		yes	No	No	No	2019-10-07 14:20:00.000	Penetrating Corneal Graft	No	No	No	No		8.25/8.0	61	14	7	optisal	2538	0.177305	No	No		No	None	None	None	No	2088	2381	2268		2101	-0.622605	No	1.0/0.5	2020-11-30	13	Yanling Dong
110	Female	70	Bacteria	yes	No			Diabetes	No	No	2019-08-06 14:00:00.000	Penetrating Corneal Graft	No	No	No	No		7.75/7.5	61	60	1	optisal	2331	0.179751	No	No		No	Corneal implant defect	24d	Lid margin suturing	Yes	1912		984		655	65.7427	No	0.6/0.4	2021-01-31	16	Lixin Xie
111	Female	71	HSK	yes	No			Diabetes	No	No	2020-05-29 10:00:00.000	Penetrating Corneal Graft	Yes	No	No	No	yes	8.0/7.75	60	5	2	optisal	2786	0.18593	No	No		Yes	None	None	None	No	2268	1799	2123		2033	10.3616	No	0.3/0.4	2021-04-14	11	Yanling Dong
112	Female	50	White spots	No	No			No	No	No	2020-03-31 11:36:00.000	Penetrating Corneal Graft	No	No	No	No		7.5/7.25	54	4	0	optisal	2564	0.192668	No	No		No	None	None	None	No	2070	2331	2415		1332	35.6522	No	1.0/0.15	2021-03-16	12	Lixin Xie
113	Male	18	Cone	No	No			No	No	No	2019-01-03 09:20:00.000	Penetrating Corneal Graft	No	No	No	No		7.75/7.5	49	60	4	DX	2582	0.19481	No	No		Yes	None	None	None	No	2079		2304		1901	8.56181	No	0.3/0.3	2021-01-13	24	Jun Cheng
114	Male	65	fungal	Yes	No		yes	No	No	No	2020-05-15 15:20:00.000	Penetrating Corneal Graft	No	No	No	No		8.5/8.0	67	8	3	optisal	2475	0.195152	No	No		Yes	Complicated cataract	14d	None	No	1992	2033	2096		2257	-13.3032	No	0.5/0.15	2021-03-17	9	Hualei Zhai
115	Male	52	Loss of compensation, secondary graft	No	Yes	yes		No	No	No	2019-04-25 15:35:00.000	Penetrating Corneal Graft	No	No	No	No		8.0/7.76	61	60	2	optisal	2915	0.198628	No	No		yes	None	None	None	No	2336	2222	2268	2049	1838	21.3185	No	0.8/0.06	2020-11-24	19	Lixin Xie
116	Male	40	cone	No	No			No	Yes	Yes	2018-12-11 10:20:00.000	Penetrating Corneal Graft	No	No	No	No		7.75/7.5	48	180	2	optisal	2740	0.199635	No	No		yes	Left eye corneal implant is open	1y	Corneal suture adjustment	Yes	2193	2283	1608	739	679	69.0378	No	0.8/HM/20CM	2021-04-07	28	Lixin Xie
117	Male	52	fungus	Yes	No		yes	No	No	No	2018-08-31 13:32:00.000	Penetrating Corneal Graft	No	No	No	No		7.5/7.25	69	240	1	DX	2857	0.20091	No	No		yes	Loose corneal implant in the right eye	2.5m	Suture adjustment	Yes	2283		2079		1715	24.8795	No	0.15/1.0	2020-03-18	17	Lixin Xie
118	Male	51	Failure to compensate, secondary transplantation	No	Yes	yes		No	No	No	2018-12-18 10:45:00.000	Penetrating Corneal Graft	No	No	No	No		7.75/7.5	55	120	1	optisal	2950	0.206102	No	No		yes	no	None	None	No	2342		2058		429	81.6823	No	0.25/0.5	2020-07-16	31	Jun Cheng
119	Female	56	HSK	Yes	No			No	No	No	2019-01-30 10:00:00.000	Penetrating Corneal Graft	No	No	No	No		8.0/7.75	61	120	2	DX	2433	0.207974	No	No	No	yes	Corneal Implant Divergence	1y9m	Ocular rupture repair	Yes	1927	1855	1623	1085	789	59.0555	No	1.0/fc/be/	2021-05-10	29	Hualei Zhai
120	Male	52	decompensated	No	No	yes		No	No	No	2018-07-24 10:35:00.000	Penetrating Corneal Graft	No	No	Pre-sticky	Yes	yes	7.75/7.5	71	360	2	DX	2625	0.211429	Yes	Yes	No	yes	Left eye corneal graft rejection	3m	None	No	2070		0		0	100	No	nlp/nlp	2020-02-14	19	Lixin Xie
121	Male	51	HSK	Yes	No			No	No	No	2018-12-29 10:00:00.000	Penetrating Corneal Graft	No	No	No	No		7.75/7.5	36	120	2	optisal	2349	0.214559	No	No		yes	Corneal epithelial defect in the right eye	2m	None	No	1845	2583	1805		1506	18.374	No	0.6/nlp	2021-04-27	26	Yanling Dong
122	Female	68	decompensated	No	No	yes		No	No	No	2019-11-19 09:12:00.000	Penetrating Corneal Graft	Yes	No	No	No	yes	7.75/7.5	52	240	3	optisal	2331	0.214929	No	No		No	no	None	None	No	1830		1919		1701	7.04918	No	0.3/0.15	2021-04-15	18	Lixin Xie
123	Male	70	HSK	Yes	No			No	No	No	2018-10-05 14:45:00.000	Penetrating Corneal Graft	Yes	No	Pre-sticky	No	yes	7.75/7.5	58	180	3	DX	2841	0.216121	No	No		yes	Epithelial defect of left eye corneal implant	3.5m	Lid margin suture	Yes	2227	1477	1161	907	997	55.2313	No	nlp/0.25	2021-02-17	18	Lixin Xie
124	Male	70	decompensated	No	No	yes		No	No	No	2020-04-28 09:35:00.000	Penetrating Corneal Graft	No	No	No	Yes	yes	7.75/7.5	40	120	3	optisal	2865	0.219197	No	No		yes	None	None	None	No	2237	2257	2584	2874	1923	14.0367	No	fc/30/prosthetic eye	2021-04-28	12	Hualei Zhai
125	Male	60	Fungal	Yes	No		yes	No	No	No	2019-01-21 15:40:00.000	Penetrating Corneal Graft	No	No	No	No		7.75/7.5	74	360	2	optisal	2545	0.222004	No	No		yes	None	None	None	No	1980		1562		1374	30.6061	No	0.3/1.0	2021-03-23	26	Lixin Xie
126	Male	62	HSK	yes	No			No	No	No	2019-03-08 13:45:00.000	Penetrating Corneal Graft	No	No	No	No		7.75/7.5	61	60	2	DX	2740	0.222628	No	No		yes	Loose corneal suture in left eye	1m	Left eye corneal suture adjustment	Yes	2130	2439	2387	2252	2160	-1.40845	No	0.5/0.2	2021-01-18	21	Yanling Dong
127	Male	74	HSK	Yes	No			No	Yes	Yes	2019-02-26 13:40:00.000	Penetrating Corneal Graft	No	No	No	No		7.75/7.5	18	60	3	optisal	2892	0.223029	No	No		yes	None	None	None	No	2247	2151	2418		2183	2.84824	No	0.25/0.25	2021-03-29	24	Lixin Xie
128	Male	64	decompensated	No	No	yes		No	No	No	2018-06-25 13:20:00.000	Penetrating Corneal Graft	No	No	No	No		7.75/7.5	73	60	5	optisol	2890	0.224221	No	No		yes	Loose corneal suture in the right eye	4m	Corneal suture adjustment	Yes	2242	1618	1751	1189	0	100	No	HM/50CM/0.6	2021-01-05	29	Jun Cheng
129	Male	56	HSK	Yes	No			Diabetes	Yes	Yes	2020-01-17 13:37:00.000	Penetrating Corneal Graft	Yes	No	No	No	yes	8.0/7.75	64	7	1	optisal	2825	0.225487	No	No		No	None	None	None	No	2188	2809	1812		2088	4.57038	No	1.0/0.1	2021-03-26	14	Lixin Xie
130	Male	64	decompensated	No	No	yes		No	No	No	2019-12-24 13:55:00.000	Penetrating Corneal Graft	No	No	Pre-sticky	Yes	yes	8.0/7.75	63	17	4	optisal	2475	0.229091	No	No		yes	Corneal graft rejection	1y4m	None	No	1908	1802	1600		300	84.2767	Yes 2021/02/12	fc/be/0.6	2021-05-02	17	Lixin Xie
131	Male	47	Fungal	Yes	No		yes	No	No	No	2019-11-06 10:50:00.000	Penetrating Corneal Graft	No	No	No	No		9.0/8.75	61	50	1	optisal	3519	0.229895	No	No		No	Loose corneal suture in right eye	1m	Corneal suture adjustment	Yes	2710	2915	3086		3257	-20.1845	No	0.25/0.5	2020-10-28	11	Lixin Xie
132	Male	42	decompensation	No	No	yes		No	Yes	No	2019-05-17 13:40:00.000	Penetrating Corneal Graft	No	No	No	No		7.75/7.5	44	120	3	optisal	2907	0.232198	No	No		No	No	None	None	No	2232	2793	1016	2660	2088	6.45161	No	0.5/0.25	2021-05-25	24	Lixin Xie
133	Male	71	Loss of compensation	No	No	yes		No	No	No	2018-03-27 10:50:00.000	Penetrating Corneal Graft	Yes	No	No	No	yes	7.5/7.0	46	960	4	DX	3311	0.235276	No	No		Yes	Right eye corneal graft rejection	1y2m	None	No	2532		2717		1667	34.1627	No	0.1/HM/BE	2020-04-09	35	Yanling Dong
134	Male	62	Fungal	Yes	No		yes	No	No	No	2020-04-11 15:00:00.000	Penetrating Corneal Graft	No	No	No	No		9.25/8.75	42	5	2	optisal	2660	0.237594	No	No		Yes	Loose corneal suture in right eye	23d	None	No	2028	2252	1912	2347	3049	-50.3452	No	0.3/1.0	2021-05-21	13	Yanling Dong
135	Male	60	HSK	Yes	No			No	Yes	Yes	2019-02-14 11:00:00.000	Penetrating Corneal Graft	No	No	No	No		7.75/7.5	56	60	2	optisal	2985	0.238526	Yes	No		No	No	None	None	No	2273		1980		1089	52.0897	No	1.0/0.25	2020-06-24	16	Yanling Dong
136	Male	72	HSK	Yes	No			No	Yes	Yes	2019-07-09 13:40:00.000	Penetrating Corneal Graft	No	No	No	No		8.0/7.5	55	37	5	optisal	2681	0.238717	No	No		Yes	None	None	None	No	2041	2151	1880	1957	2353	-15.2866	No	0.3/0.5	2021-03-24	21	Lixin Xie
137	Male	21	Secondary transplantation	No	Yes			No	yes	No	2018-08-07 15:20:00.000	Penetrating Corneal Graft	No	No	No	No		7.75/7.5	38	300	2	DX	2915	0.239451	No	No		yes	None	None	None	No	2217		2045		1520	31.4389	No	0.3/0.02	2020-01-19	28	Yanling Dong
138	Male	53	Fungal	yes	No		yes	No	Yes	No	2019-01-24 13:50:00.000	Penetrating Corneal Graft	No	No	No	No		10/9.5	80	360	2	DX	2525	0.239604	No	No		yes	None	None	None	No	1920		2427		2359	-22.8646	No	0.4/0.04	2020-12-08	24	Hualei Zhai
139	Male	70	Bacteria	yes	No			No	No	No	2019-07-09 14:20:00.000	Penetrating Corneal Graft	Yes	No	Pre-sticky	No	yes	7.75/7.5	55	37	5	optisal	2632	0.243161	No	No		yes	None	None	None	No	1992	2793	2801	2475	2725	-36.7972	No	0.6/hm/30	2021-04-01	21	Lixin Xie
140	Male	49	Bacteria	yes	No			No	yes	No	2019-01-10 10:50:00.000	Penetrating Corneal Graft	No	No	No	No		7.75/7.5	66	360	2	DX	2618	0.243697	No	No		yes	Right eye corneal implant loosening + corneal implant resuturing	2m	Corneal suture adjustment	Yes	1980	1856	1919		1863	5.90909	No	0.02/0.8	2020-05-04	17	Hualei Zhai
141	Male	61	HSK	yes	No			No	No	No	2019-04-29 15:05:00.000	Penetrating Corneal Graft	No	No	No	No		7.75/7.5	48	26	5	DX	2985	0.243886	No	No	No	yes	None	None	None	No	2257	1815	1214	1007	804	64.3775	No	0.8/0.12	2021-05-02	25	Jun Cheng
142	Male	73	Fungal	yes	No		yes	No	No	No	2019-02-21 15:20:00.000	Penetrating Corneal Graft	No	No	No	No		9.5/9	65	60	2	optisal	2976	0.24832	No	No		yes	Complicated cataract	2m	Cataract extraction with IOL implantation	Yes	2237	1912	2053		2389	-6.79481	No	0.02/1.0	2021-04-21	26	Yanling Dong
143	Male	53	HSK	yes	No			Hypothyroidism	No	No	2020-05-15 09:19:00.000	Penetrating Corneal Graft	No	No	No	No		9.0/8.5	52	240	1	optisal	2375	0.250947	No	No		yes	Loosening of corneal implant line	1m	Corneal suture adjustment for left eye	Yes	1779	1536	1366		985	44.6318	No	1.0/0.15	2021-03-21	10	Yanling Dong
144	Male	60	Fungi	yes	No		yes	No	Yes	Yes	2018-03-24 09:05:00.000	Penetrating Corneal Graft	No	No	No	No		7.75/7.5	78	420	2	DX	2703	0.254162	No	No		yes	None	None	None	No	2016		1789		1515	24.8512	No	0.06/0.8	2020-01-15	34	Lixin Xie
145	Male	59	Fungi	yes	No		yes	No	No	No	2019-09-26 15:40:00.000	Penetrating Corneal Graft	No	No	No	No		8.5/8.0	51	37	1	optisal	2857	0.255163	No	No		yes	Loose corneal implant line	40d	Corneal suture adjustment	Yes	2128	2457	2558	2421	2279	-7.09586	No	0.4/0.15	2021-05-10	20	Lixin Xie
146	Male	67	Fungus	yes	No		yes	No	Yes	No	2019-02-22 15:40:00.000	Penetrating Corneal Graft	No	No	No	No		7.5/7.25	50	180	4	optisal	2257	0.261409	No	No		yes	None	None	None	No	1667	1748	1499	1355	1504	9.77804	No	0.6/0.08	2021-05-13	27	Lixin Xie
147	Male	46	Decompensation	No	No	yes		No	No	No	2019-07-23 13:45:00.000	Penetrating Corneal Graft	No	No	No	No		7.75/8.0	56	60	5	optisal	2469	0.26772	No	No		yes	None	None	None	No	1808	2212	2268	1709	1274	29.5354	No	1.0/0.06	2021-03-31	20	Lixin Xie
148	Male	51	Malnutrition	No	No			No	No	No	2018-12-11 10:40:00.000	Penetrating Corneal Graft	No	No	No	No		7.75/7.5	45	60	5	optisal	2910	0.269072	No	No		yes	None	None	None	No	2127	2110	1965		1397	34.3206	No	fc/20cm/0.6	2021-01-20	24	Lixin Xie
149	Male	66	Fungus	yes	No		yes	No	No	No	2019-10-25 10:00:00.000	Penetrating Corneal Graft	No	No	No	No		8.2 5/8.0	61	21	3	optisal	2347	0.26928	Yes	No		yes	Epithelial defect of left eye corneal implant	14d	Lid margin suturing	Yes	1715	1560	1314		1453	15.277	No	0.4/hm/30cm	2021-05-18	20	Lixin Xie
150	Male	46	Fungus	yes	No		yes	No	Yes	Yes	2019-04-18 15:10:00.000	Penetrating Corneal Graft	No	No	No	No		7.75/7.5	70	60	3	optisal	2457	0.270655	No	No		yes	Corneal implant dehiscence	22d	Corneal fissure suture	Yes	1792	1642	1634	1595	1287	28.1808	No	hm/30/0.8	2021-05-08	24	Lixin Xie
151	Male	64	Fungus	yes	No		yes	No	No	No	2018-06-23 10:05:00.000	Penetrating Corneal Graft	No	No	No	No		8.5/8.25	68	180	3	DX	2123	0.271785	Yes	No	No	yes	Corneal rejection in the right eye	1m	None	No	1546		1532	516	459	70.3105	No	FC/BE/1.0	2020-05-21	23	Hualei Zhai
152	Male	66	HSK	Yes	No			Diabetes	No	No	2019-01-24 10:50:00.000	Penetrating Corneal Graft	No	No	No	No		7.75/7.5	19	60	5	optisal	2698	0.274648	No	No		No	Concurrent cataract in the left eye	3m	Cataract ultrasound phacoemulsification aspiration	Yes	1957	2488	1247	953	915	53.2448	No	0.02/0.3	2021-01-18	24	Lixin Xie
153	Male	19	Fungus	yes	No		yes	No	No	No	2018-09-21 11:25:00.000	Penetrating Corneal Graft	No	No	No	No		7.75/7.5	73	180	6	DX	2762	0.277335	No	No		yes	None	None	None	No	1996		1490		1580	20.8417	No	0.2/1.0	2021-03-25	28	Yanling Dong
154	Male	57	Fungus	yes	No		yes	No	No	No	2019-01-03 11:45:00.000	Penetrating Corneal Graft	No	No	Iridotomy for iris lesions	No	yes	7.5/7.75	62	120	5	optisal	2376	0.284091	No	No		yes	None	None	None	No	1701	1626	1420	1425	1011	40.5644	No	0.8/0.2	2020-11-17	23	Lixin Xie
155	Male	49	Fungus	yes	No		yes	Rheumatoid	No	No	2018-08-21 11:20:00.000	Penetrating Corneal Graft	No	No	No	No		7.75/7.5	58	120	2	DX	2445	0.285072	No	No	No	yes	Corneal implant epithelial injury in the left eye	2m	Lid margin suturing	Yes	1748	964	600		588	66.3616	No	0.6/0.25	2021-01-28	26	Yanling Dong
156	Male	60	Decompensated	No	No	yes		No	No	No	2020-01-17 14:37:00.000	Penetrating Corneal Graft	No	Yes	No	Yes	yes	7.75/7.5	64	7	3	optisal	2825	0.290619	No	No		yes	Corneal implant ulcer	5m	None	No	2004	2619	1355	960	703	64.9202	No	0.8/0.1	2021-03-27	14	Jun Cheng
157	Female	46	Fungus	yes	No		yes	No	No	No	2018-10-24 11:14:00.000	Penetrating Corneal Graft	No	No	No	No		7.75/7.5	74	180	1	DX	2755	0.299093	No	No		yes	None	None	None	No	1931	1815	1733	1136	1004	48.0062	No	1.0/0.12	2021-01-18	26	Yanling Dong
158	Male	68	Fungus	yes	No		yes	No	No	No	2018-04-18 10:30:00.000	Penetrating Corneal Graft	Yes	No	No	Yes	yes	9.75/9	54	840	4	DX	3106	0.301674	No	No		yes	Infectious endophthalmitis of the left eye	2m	Vitrectomy	Yes	2169		1938		1966	9.35915	No	0.1/0.02	2019-09-18	17	Yanling Dong
159	Male	68	HSK	yes	No			No	No	No	2019-04-25 14:50:00.000	Penetrating Corneal Graft	No	No	No	No		7.75/7.5	63	240	1	optisal	2439	0.302583	No	No		No	None	None	None	No	1701		1470		1495	12.1105	No	0.4/0.8	2021-04-26	24	Yanling Dong
160	Male	47	White spots	No	No			No	No	No	2019-12-17 14:50:00.000	Penetrating Corneal Graft	No	No	No	No		7.75/7.5	59	30	0	optisal	2660	0.303759	No	No		No	None	no	None	No	1852		1686		1046	43.5205	No	0.3/c/10	2021-05-22	17	Yanling Dong
161	Male	19	Cone	No	No			No	No	No	2019-08-09 09:50:00.000	Penetrating Corneal Graft	No	No	No	No		8.0/7.75	63	16	3	optisal	2632	0.303951	No	No		yes	None	None	None	No	1832	1616	2151	2392	2217	-21.0153	No	0.6/0.15	2021-05-10	21	Hualei Zhai
162	Male	15	Cone	No	No			No	No	No	2019-12-06 11:20:00.000	Penetrating Corneal Graft	No	No	No	No		8.0/7.75	39	7	4	optisal	2801	0.310603	No	No		yes	Loose corneal implant line	2m	Corneal suture adjustment	Yes	1931	2141	3029	2626	3021	-56.4474	No	0.5/0.3	2021-04-30	18	Yanling Dong
163	Male	88	HSK	Yes	No			No	No	No	2019-05-24 13:50:00.000	Penetrating Corneal Graft	No	No	No	No		8.0/7.75	46	300	6	optisal	2890	0.314879	No	No		yes	None	None	None	No	1980	2375	1802	724	1559	21.2626	No	hm/40/lp	2021-03-05	22	Lixin Xie
164	Male	66	HSK	Yes	No			No	No	No	2019-10-10 13:30:00.000	Penetrating Corneal Graft	Yes	No	No	No	yes	8.25/8.0	66	35	2	optisal	2994	0.315631	No	No		Yes	None	None	None	No	2049	2364	1984	733	884	56.857	No	0.8/fc/50	2021-05-24	20	Lixin Xie
165	Male	75	decompensation	No	No	yes		Rheumatoid	No	No	2019-06-14 14:20:00.000	Penetrating Corneal Graft	No	No	No	No		8.0/7.75	63	90	3	optisal	2551	0.315955	No	No		yes	None	None	None	No	1745	1996	1451	652	439	74.8424	Yes2019/06/26	hm/be/0.25	2021-03-23	21	Yanling Dong
166	Male	70	Loss of compensation	No	No	yes		No	No	No	2019-06-14 15:05:00.000	Penetrating Corneal Graft	No	No	No	No		7.75/7.5	67	120	5	DX	2967	0.319178	No	No		yes	Secondary glaucoma in the left eye	7d	Lid margin suturing	Yes	2020		1821		1157	42.7228	No	nlp/0.02	2021-03-22	21	Lixin Xie
167	Male	71	Loss of compensation	No	No	yes		Diabetes	No	No	2020-04-30 10:38:00.000	Penetrating Corneal Graft	Yes	No	No	No	yes	7.5/7.25	57	14	3	optisal	2597	0.320755	No	No		yes	None	None	None	No	1764	1416	1661	1534	999	43.3673	No	0.5/0.08	2021-03-19	11	Lixin Xie
168	Male	56	Loss of compensation	No	No	yes		No	No	No	2020-04-29 09:00:00.000	Penetrating Corneal Graft	Yes	No	No	No	yes	7.5/7.25	57	14	2	optisal	2604	0.322581	No	No		No	None	None	None	No	1764		2119		973	44.8413	No	0.4/0.15	2021-04-27	12	Hualei Zhai
169	Male	60	HSK	Yes	No			No	No	No	2019-06-18 14:10:00.000	Penetrating Corneal Graft	No	No	No	No		7.75/7.5	62	10	2	optisal	2967	0.325918	No	No		yes	None	None	None	No	2000	2564	2594	2488	2438	-21.9	No	0.8/1.0	2021-04-20	22	Yanling Dong
170	Male	65	HSK	Yes	No			No	Yes	Yes	2019-05-15 14:55:00.000	Penetrating Corneal Graft	No	No	No	No		7.5/7.25	74	60	5	optisal	2174	0.329347	No	No		yes	None	None	None	No	1458		1706		719	50.6859	No	0.12/0.8	2020-12-03	17	Yanling Dong
171	Male	59	white spots	No	No			No	No	No	2019-07-30 14:35:00.000	Penetrating Corneal Graft	No	No	No	No		7.75/7.5	52	10	1	optisal	2710	0.331365	No	No		No	None	None	None	No	1812	1745	1271		1195	34.0508	No	0.25/prosthetic eye	2020-12-22	17	Yanling Dong
172	Male	55	Loss of compensation, secondary transplantation	No	Yes	yes		Diabetes	No	Yes	2018-12-29 09:48:00.000	Penetrating Corneal Graft	No	No	No	No		8.0/7.75	66	120	4	optisal	2701	0.33284	No	No		Yes	Left eye with cataract	2y	None	No	1802		1372	1349	1393	22.697	Yes2018/12/28	hm/30cm/0.5	2021-03-30	27	Yanling Dong
173	Male	69	Loss of compensation	No	No	yes		No	No	No	2018-11-21 15:30:00.000	Penetrating Corneal Graft	Yes	No	No	No	yes	7.75/7.5	76	60	2	optisal	2695	0.343228	No	No		No	None	None	None	No	1770		1511		0	100	No	FC/10cm/1.0	2020-08-19	20	Hualei Zhai
174	Male	73	fungal	Yes	No		yes	No	No	Yes	2019-02-10 09:50:00.000	Penetrating Corneal Graft	No	No	No	No		8.0/7.75	72	120	7	DX	2740	0.344891	No	No		yes	Corneal implant doctored	1.5y	None	No	1795	1577	1011		857	52.2563	Yes2019/2/10	0.2/0.02	2021-01-06	26	Lixin Xie
175	Female	58	Bacteria	Yes	No			Dry syndrome/rheumatoid	No	No	2019-07-26 14:50:30.657	Penetrating Corneal Graft	No	No	No	No		7.75/7.5	55	90	1	optisal	2488	0.346463	No	No		yes	Complicated cataract/filamentous keratitis	5m	Lid margin suturing	Yes	1626	697	1802		1095	32.6568	No	hm/be/0.8	2021-05-08	22	Yanling Dong
176	Female	55	HSK	Yes	No			No	No	No	2018-12-22 09:25:00.000	Penetrating Corneal Graft	No	No	No	No		8.0/7.75	73	240	6	DX	2564	0.361544	No	No		yes	Loose implant in left eye	1m	Left eye suture adjustment	Yes	1637	1647	1502	1992	1499	8.43005	No	0.8/0.15	2021-05-08	29	Lixin Xie
177	Female	59	white spots	No	No			No	No	No	2019-01-03 11:00:00.000	Penetrating Corneal Graft	No	No	No	No		7.75/7.5	56	60	3	optisal	2512	0.361863	No	No		yes	no	None	None	No	1603		1151	1139	1094	31.753	No	FC/BE/0.15	2021-03-25	26	Lixin Xie
178	Female	51	fungus	yes	No		yes	No	No	No	2018-04-04 14:30:00.000	Penetrating Corneal Graft	No	No	No	No		8.0/7.75	49	1360	4	DX	2309	0.37592	No	No		yes	No	None	None	No	1441		1295	1087	951	34.0042	No	0.06/0.5	2020-07-03	27	Hualei Zhai
179	Male	54	Fungus	yes	No		yes	Diabetes	No	No	2020-05-09 09:50:00.000	Penetrating Corneal Graft	No	No	No	No		5.5/5	63	300	1	optisal	2841	0.37698	No	No		yes	Complicated cataract	2m	None	No	1770	1684	1419		1419	19.8305	No	fc/30/0.6	2021-05-11	12	Lixin Xie
180	Male	68	White spots	No	No			No	No	No	2019-06-21 09:25:00.000	Penetrating Corneal Graft	No	No	No	Yes	yes	7.75/7.5	51	120	5	optisal	2609	0.378689	No	No		No	None	None	None	No	1621		648		619	61.8137	No	hm/50/hm/50	2020-07-16	13	Yanling Dong
181	Male	81	Fungus	yes	No		yes	No	No	No	2018-05-09 16:00:00.000	Penetrating Corneal Graft	No	No	Celiac disease taking permeable membrane	No	yes	8.75/8	90	180	1	DX	2865	0.381152	No	No		yes	Epithelial damage of left eye corneal implant, HSK	5m	Keratoplasty with amniotic membrane graft + keratotomy for corneal lesions	Yes	1773	1825	1032		1031	41.85	No	0.25/LP	2019-03-28	10	Hualei Zhai
182	Male	66	Fungus	Yes	No		yes	No	No	Yes	2019-07-24 12:00:00.000	Penetrating Corneal Graft	No	No	No	No		9/8.5	56	60	6	optisal	2433	0.381833	No	No		No	None	None	None	No	1504	2262	1838	1103	1215	19.2154	No	0.8/0.2	2021-05-21	22	Lixin Xie
183	Male	73	Failure to compensate	No	No	yes		No	No	No	2019-03-28 15:35:00.000	Penetrating Corneal Graft	No	No	No	No		7.75/7.5	44	60	4	optisal	2612	0.391271	No	No		yes	None	None	None	No	1590	3413	3058		2793	-75.6604	No	0.25/0.3	2021-03-26	24	Lixin Xie
184	Male	70	Loss of compensation, secondary graft	No	Yes	yes		No	No	No	2018-10-10 15:00:00.000	Penetrating Corneal Graft	Yes	No	Pre-adhesive	No	yes	8.0/7.75	74	300	5	DX	2544	0.391509	No	No		yes	Herpes simplex virus keratitis in the left eye	7m	None	No	1548		1071		852	44.9612	No	0.4/0.3	2020-07-02	12	Lixin Xie
185	Male	37	fungus	Yes	No		yes	No	No	No	2018-03-08 14:35:00.000	Penetrating Corneal Graft	No	No	No	No		7.75/7.5	66	300	1	DX	2519	0.392219	No	No		Yes	No	None	None	No	1531	1789	1815	1587	1661	-8.49118	No	02/0.4	2021-04-01	35	Lixin Xie
186	Male	60	Cone	No	No			No	No	No	2019-04-25 14:26:00.000	Penetrating Corneal Graft	No	No	No	No		7.75/7.5	48	28	1	optisal	2890	0.396194	No	No		No	Loose corneal suture in left eye	3m	Corneal Suture Adjustment	Yes	1745	2364	1541	1399	826	52.6648	No	0.3/0.3	2020-10-15	18	Yanling Dong
187	Male	79	Bacteria	Yes	No			No	No	No	2019-02-27 15:20:00.000	Penetrating Corneal Graft	No	No	No	No		8.0/7.75	60	180	2	DX	2421	0.403965	No	No		yes	Loose corneal suture in left eye	1m	Corneal suture adjustment	Yes	1443	1488	1453		1269	12.0582	No	0.7/nlp	2020-11-26	22	Hualei Zhai
188	Male	49	fungus	Yes	No		yes	No	No	No	2019-10-22 15:35:00.000	Penetrating Corneal Graft	No	No	No	No		8.0/7.75	84	180	2	optisal	2681	0.404327	No	No		yes	No	None	None	No	1597	2268	2283	2273	2088	-30.7451	No	0.8/0.3	2021-05-04	20	Yanling Dong
189	Male	33	white spots	No	No			No	No	No	2019-04-09 14:20:00.000	Penetrating Corneal Graft	Yes	No	No	No	yes	8.25/8.0	73	180	4	optisal	2874	0.407098	Yes	No		yes	Complicated cataract	9m	Cataract ultrasound emulsion aspiration	Yes	1704	1304	1805	748	1770	-3.87324	Yes 2020/12/10	0.02/0.1	2021-04-22	24	Lixin Xie
190	Female	68	Loss of compensation, secondary transplantation	No	Yes	yes		Diabetes	No	No	2019-10-17 13:30:00.000	Penetrating Corneal Graft	Yes	No	No	No	yes	7.75/7.5	65	60	3	optisal	2717	0.412219	No	No		No	No	None	None	No	1597	748	869		1765	-10.5197	No	0.02/0.2	2021-03-23	18	Yanling Dong
191	Female	65	Loss of compensation, secondary transplantation	No	Yes	yes		No	No	No	2019-02-25 11:00:00.000	Penetrating Corneal Graft	No	No	No	No		7.75/7.5	34	180	4	optisal	2833	0.412637	No	No		yes	Viral conjunctivitis in the left eye	23d	None	No	1664		1049		602	63.8221	No	1.0/0.3	2021-04-13	25	Yanling Dong
192	Male	59	Malnutrition	No	No			No	No	No	2019-09-24 13:40:00.000	Penetrating Corneal Graft	No	No	No	No		8.25/8.0	57	50	3	optisal	2695	0.416698	No	No		yes	Loose corneal suture in the right eye	2.5m	Corneal suture adjustment	Yes	1572	1460	949	815	1164	25.9542	No	0.25/hm/be	2021-05-08	20	Lixin Xie
193	Male	63	HSK	Yes	No			No	Yes	Yes	2019-07-11 14:50:00.000	Penetrating Corneal Graft	Yes	No	No	No	yes	8.0/7.75	47	120	3	optisal	2538	0.423956	No	No		yes	None	None	None	No	1462	1034	1302	1022	1212	17.0999	No	0.3/0.4	2021-01-22	18	Yanling Dong
194	Male	62	Bacteria	Yes	No			No	Yes	Yes	2019-06-04 09:35:00.000	Penetrating Corneal Graft	No	No	No	No		7.75/7.5	56	90	5	optisal	2310	0.426407	No	No		yes	Epithelial defect of corneal implant in left eye	7d	Left eye amniotic membrane reconstruction	Yes	1325	650	531	931	755	43.0189	No	0.6/fc/20cm	2020-12-28	19	Yanling Dong
195	Male	42	leukoplakia	No	No			No	Yes	Yes	2020-04-28 09:53:00.000	Penetrating Corneal Graft	No	No	No	No		7.75/7.5	59	19	3	optisal	2646	0.426682	No	Yes		yes	Epithelial defect of corneal implant in left eye	3m	Lid margin suturing	Yes	1517	1188	527	534	806	46.8688	No	fc/20/0.2	2021-05-24	13	Jun Cheng
196	Female	68	Loss of compensation	No	No	yes		No	No	No	2019-12-06 09:30:00.000	Penetrating Corneal Graft	No	No	No	No		7.5/7.25	38	7	3	optisal	2924	0.427155	No	No		yes	None	None	None	No	1675		1377		863	48.4776	Yes 2020/11/9	Absence of /fc/30	2021-05-21	19	Lixin Xie
197	Female	67	Leukoplakia	No	No			No	No	No	2019-09-20 14:30:00.000	Penetrating Corneal Graft	Yes	No	Pre-sticky	Yes	yes	7.75/7.5	47	37	1	optisal	2500	0.432	No	No		yes	None	None	None	No	1420	1513	1181	1211	1005	29.2254	No	0.15/fc/be	2021-04-26	19	Lixin Xie
198	Female	74	leukoplakia	No	No			No	Yes	yes	2019-08-23 13:40:00.000	Penetrating Corneal Graft	No	No	No	No		7.75/7.5	67	120	3	optisal	2272	0.453785	No	No		yes	None	None	None	No	1241	1496	1217	1117	1156	6.84932	No	0.25/0.6	2021-04-09	20	Lixin Xie
199	Male	37	cone	No	No			No	No	Yes	2019-04-12 10:57:05.180	Penetrating Corneal Graft	No	No	No	No		7.75/7.5	31	120	3	optisal	2381	0.468291	No	No		yes	Loose corneal suture in the right eye	3m	Right eye corneal suture adjustment	No	1266		1235	717	629	50.316	No	0.02/0.15	2021-05-19	25	Yanling Dong
200	Female	72	Bacteria	Yes	No			No	No	No	2019-06-14 14:54:00.000	Penetrating Corneal Graft	No	No	No	No		7.75/7.5	57	10	3	optisal	2309	0.477696	No	No		No	None	None	None	No	1206		1289		1247	-3.39967	No	0.15/nlp	2020-12-17	18	Yanling Dong
201	Female	55	white spots	No	No			No	No	No	2020-01-11 09:00:00.000	Penetrating Corneal Graft	Yes	No	No	No	yes	7.75/7.5	58	33	2	optisal	2506	0.485634	No	No		No	None	None	None	No	1289	1198	953		1082	16.059	No	1.0/0.25	2021-04-29	16	Yanling Dong
202	Female	67	HSK	Yes	No			No	No	No	2018-09-28 14:25:00.000	Penetrating Corneal Graft	Yes	No	No	Yes	yes	7.75/7.5	80	480	1	DX	2967	0.498483	Yes	No		yes	Left eye corneal graft rejection	11m	None	No	1488		958	1030	1018	31.586	No	HM/be/fc/30cm	2020-01-20	15	Lixin Xie
203	Female	54	fungus	Yes	No		yes	No	No	No	2018-11-26 15:00:00.000	Penetrating Corneal Graft	No	No	No	No		8.0/7.75	66	120	5	optisal	2660	0.509398	No	No		Yes	Epithelial defect of left eye corneal implant	3m	None	No	1305		1287	1515	1261	3.37165	No	0.2/0.8	2020-12-04	24	Lixin Xie
204	Male	60	White spots	No	No			No	Yes	No	2019-12-13 14:05:00.000	Penetrating Corneal Graft	No	No	No	No		8.0/7.75	59	30	4	optisal	2584	0.522833	No	No		No	None	None	None	No	1233		693		504	59.1241	No	nlp/0.3	2021-04-23	16	Lixin Xie
205	Female	71	White spots	No	No			No	No	No	2019-10-15 13:50:00.000	Penetrating Corneal Graft	Yes	No	No	No	yes	7.75/7.5	53	60	4	optisal	2611	0.523171	No	No		No	None	None	None	No	1245	744	650		622	50.0402	No	0.15/0.2	2020-11-27	13	Lixin Xie
206	Male	55	Malnutrition	No	No			Diabetes	No	Yes	2018-07-24 10:50:00.000	Penetrating Corneal Graft	No	No	No	No		7.75/7.5	80	180	4	DX	2451	0.538556	No	No		Yes	Cataract complication in the right eye	2y	None	No	1131		1802		1946	-72.0601	Yes2018/10	HM/10CM/0.5	2020-11-21	28	Lixin Xie
207	Female	58	HSK	No	No			Diabetes	No	No	2020-04-21 11:15:00.000	Penetrating Corneal Graft	Yes	No	No	No	yes	7.75/7.5	61	17	2	optisal	2571	0.541813	No	No		No	None	None	None	No	1178	768	654		869	26.2309	No	0.6/fc/50	2021-04-25	12	Hualei Zhai
208	Female	67	decompensation	No	No	yes		No	No	No	2020-03-12 13:45:00.000	Penetrating Corneal Graft	Yes	No	No	No	yes	7.75/7.5	74	4	4	optisal	3300	0.544242	No	No		Yes	Loose corneal implant line	1.5m	Corneal suture adjustment	Yes	1504	1570	1669	2004	1923	-27.859	No	0.25/0.3	2021-03-13	12	Lixin Xie
209	Female	72	decompensation	No	No	yes		No	No	No	2019-04-25 15:00:00.000	Penetrating Corneal Graft	No	No	No	No		7.5/7.25	63	240	1	DX	2439	0.548585	No	No		Yes	None	None	None	No	1101		1302		923	16.1671	No	0.02/0.1	2020-05-16	24	Lixin Xie
210	Male	51	Bacteria	Yes	No			No	No	No	2019-07-11 14:00:00.000	Penetrating Corneal Graft	No	No	No	No		8.5/8.0	47	120	3	optisal	2500	0.5536	No	No		No	Defective corneal implant	6m	None	No	1116	1639	1195	1266	861	22.8495	No	nlp/0.1	2020-11-23	16	Lixin Xie
211	Male	71	Fungal	Yes	No		yes	No	Yes	No	2019-04-16 11:20:00.000	Penetrating Corneal Graft	No	No	No	No		10.75/10.25	61	60	1	optisal	2320	0.563362	No	No		yes	None	None	None	No	1013	1235	2193		1838	-81.4413	No	0.8/0.02	2021-05-19	24	Lixin Xie
212	Male	72	Bacteria	yes	No			No	Yes	Yes	2018-06-15 15:00:00.000	Penetrating Corneal Graft	No	No	Pre-sticky	No	yes	7.75/7.5	71	120	2	DX	2770	0.570758	No	No		yes	No	None	None	No	1189		706	999	984	17.2414	No	0.6/HM/50cm	2019-11-08	17	Yanling Dong
213	Male	67	HSK	Yes	No			No	No	Yes	2018-12-11 11:08:00.000	Penetrating Corneal Graft	Yes	No	Front Sticky	No	yes	8.0/7.75	48	120	7	optisal	2692	0.575037	No	No		yes	No	None	Corneal suture adjustment	Yes	1144	746	985	917	841	26.486	No	0.6/0.12	2021-05-12	29	Lixin Xie
214	Male	63	Diabetes	No	No			No	Yes	Yes	2019-08-13 14:20:00.000	Penetrating Corneal Graft	No	No	No	No		7.75/7.5	62	90	3	optisal	2874	0.577592	No	No		yes	Endophthalmitis in the right eye	4m	Anterior flushing	Yes	1214	1855	886	1106	1104	9.06096	No	fc/20/0.3	2021-05-21	21	Jun Cheng
215	Male	63	Secondary transplant	No	Yes			No	No	No	2018-07-17 11:03:00.000	Penetrating Corneal Graft	No	No	No	No		7.75/7.5	80	720	2	DX	2660	0.592857	No	No		yes	Complicated cataract in the left eye	8m	Cataract extraction IOL implantation	Yes	1083	2165	1433		1408	-30.0092	No	0.5/0.08	2021-04-15	33	Lixin Xie
216	Male	51	Failure to compensate	No	No	yes		No	No	No	2020-01-04 11:20:00.000	Penetrating Corneal Graft	No	No	No	No		8.0/7.75	59	13	2	optisal	2364	0.593486	No	No		yes	Corneal endothelial loss	1.5m	None	No	961		784	645	735	23.5172	Yes 2020/02/21	0.15/0.25	2021-04-28	16	Lixin Xie
217	Male	48	Malnutrition	No	No			No	No	No	2020-01-16 13:55:00.000	Penetrating Corneal Graft	No	No	No	No		7.75/7.5	49	24	2	optisal	2551	0.597021	No	No		No	None	None	None	No	1028	2137	1617		1171	-13.9105	No	0.15/hm/50	2021-05-01	17	Jun Cheng
218	Male	29	Cone	No	No			Syphilis	Yes	No	2019-01-10 09:55:00.000	Penetrating Corneal Graft	No	No	No	No		7.75/7.5	73	180	2	DX	2809	0.59879	No	No		yes	None	None	None	No	1127	838	879	820	902	19.9645	No	0.15/0.25	2021-03-21	27	Yanling Dong
219	Male	74	White spots	No	No			No	No	No	2020-03-11 09:00:00.000	Penetrating Corneal Graft	Yes	No	No	No	yes	7.5/7.25	67	90	4	optisal	2755	0.633031	No	No		yes	None	None	None	No	1011	1484	809	813	614	39.2681	No	0.2/hm/50	2021-03-23	12	Lixin Xie
220	Male	51	fungus	Yes	No		yes	No	Yes	Yes	2019-02-10 14:45:00.000	Penetrating Corneal Graft	No	No	No	No		8.25/8.0	72	120	7	optisal	2618	0.672269	No	No		yes	None	None	None	No	858	620	675	571	662	22.8438	No	1.0/0.15	2020-11-12	18	Jun Cheng
221	Male	65	Loss of compensation, secondary transplantation	No	Yes	yes		No	No	No	2019-05-15 08:45:00.000	Penetrating Corneal Graft	No	No	No	No		7.75/7.5	51	420	4	optisal	2612	0.695253	No	No		yes	None	None	None	No	796		1263		904	-13.5678	Yes2019/5/20	0.04/0.4	2020-11-19	17	Yanling Dong
222	Male	75	Loss of compensation	No	No	yes		No	Yes	Yes	2019-08-27 13:45:00.000	Penetrating Corneal Graft	No	No	No	No		8.0/7.75	53	210	4	optisal	2667	0.737908	No	No		yes	None	None	None	No	699		467		472	32.475	No	0.2/fc/40	2021-05-19	21	Jun Cheng
223	Male	55	Loss of compensation	No	No	yes		No	No	No	2019-11-19 09:25:00.000	Penetrating Corneal Graft	Yes	No	No	No	yes	7.75/7.5	52	240	3	optisal	2315	0.740389	No	No		yes	None	None	None	No	601		432	530	756	-25.7903	Yes2020/02/26	0.15/0.02	2021-05-10	19	Lixin Xie
224	Male	53	HSK	Yes	No			No	No	No	2019-03-01 13:45:00.000	Penetrating Corneal Graft	No	No	No	No		7.75/7.5	61	60	10	DX	3175	0.765354	No	No	No	No	None	None	None	No	745	1029	929		828	-11.1409	No	0.04/1. 0	2020-06-02	15	Yanling Dong
225	Female	56	fungal	Yes	No		yes	No	No	No	2019-02-23 09:40:00.000	Penetrating Corneal Graft	No	No	No	No		7.75/7.5	65	180	4	optisal	2169	0.798064	No	No		yes	None	None	None	No	438		455	931	688	-57.0776	No	hm/10/0.5	2020-11-27	21	Lixin Xie
226	Female	66	decompensation	No	No	yes		No	No	No	2019-06-05 10:20:00.000	穿透性角膜移植术	No	No	No	No		7.75/7.5	53	11	4	optisal	2577	0.846721	No	No		yes	None	None	None	No	395		1654		704	-78.2278	Yes2019/6/14	1.0/0.02	2021-03-01	21	Lixin Xie

## Sheet: Sheet1
Table 1. Indications of penetrating keratoplasty
Indications		n	%
Infectious keratopathy		128	56.6
	Fungal keratitis	61	27.0
	Herpes simplex keratitis	44	19.5
	Bacterial keratitis	20	8.8
	Amoebic keratitis	3	1.3
Non infectious keratopathy		98	43.4
	corneal endothelial decompensation	47	20.8
	Keratoconus	17	7.5
	Keratoleukoma	17	7.5
	Corneal stromal dystrophy	13	5.8
	Corneal graft aseptic ulcer	2	0.9
	Immune keratopathy	1	0.4
	Diabetic keratopathy	1	0.4
Table2
	ECL rate at 1 month postoperative		P Value	ECD at 1 year postoperative (cells/mm2)		P Value	ECD at 1 year postoperative (cells/mm2)		P Value
	>30%	≤30%		<1000	≥1000		≤2000	＞2000
Patient age （years）	60.33±1.62	56.63±0.91	0.07	59.53±1.28	55.17±1.20	0.024	57.47±0.98	53.75±2.22	0.087
Donor age（years）	60.20±1.41	57.34±0.95	0.044	58.57±1.48	56.77±1.21	0.405	58.56±1.06	53.14±1.97	0.016
DET （min）	151.87±25.45	132.08±11.85	0.269	125.61±19.88	135.37±14.77	0.698	138.15±13.32	111.27±25.86	0.344
DTT（day）	3.99±0.78	3.16±0.26	0.034	3.32±0.21	3.09±0.37	0.675	3.25±0.33	2.88±0.24	0.557
Table 3. Dorner factors for graft endothelium attenuation
		ECD loss rate of ＞30% at 1 month postoperative	Risk Ratio	P Value		ECD of ＜1000 cells/mm2 at 1 year postoperative	Risk Ratio	P Value		ECD of ＞2000 cells/mm2 at 1 year postoperative	Risk Ratio	P Value
Age（years）
	＞60	34/99 (34.3%)	1.246	0.492		34/99 (34.3%)	1.0384	0.355		18/99 (18.2%)	0.6998	0.016
	≤60	35/127 (27.6%)				42/127 (33.1%)				33/127 (26.0%)
DET (min)
	≤60	25/106 (23.6%)	0.643	0.044		36/86 (41.9%)	1.4652	0.697		33/111 (29.7%)	1.8996	0.349
	＞60	44/120 (36.7%)				40/140 (28.6%)				18/115 (15.7%)
DTT (d)
	≤3	40/153 (26.1%)	0.6581	0.272		44/153 (28.8%)	0.656	0.248		37/153 (24.2%)	1.2607	0.636
	>3	29/73 (39.7%)				32/73 (43.8%)				14/73 (19.2%)
Preservation solution
	D-X	16/72 (22.2%)	0.6456	0.064		23/72 (31.9%)	0.9279	0.714		9/70 (12.9%)	0.4807	0.022
	Optisol	53/154 (34.4%)				53/154 (34.4%)				42/157 (26.8%)
Table 4. Recipient factors for graft endothelium attenuation
		ECL rate of ＞30% at 1 month postoperative	Risk Ratio	P Value		ECD of ＜1000 cells/mm2 at 1 year postoperative	Risk Ratio	P Value		ECD of ＞2000 cells/mm2 at 1 year postoperative	Risk Ratio	P Value
Gender
	Male	39/149 (26.2%)	0.6728	0.075		51/150 (34.0%)	1.0337	0.947		38/148 (25.7%)	1.5405	0.123
	Female	30/77 (39.0%)				25/76 (32.9%)				13/78 (16.7%)
Age at surgery (yr)
	＞60	37 /100 (37.0%)	1.4567	0.039		39 /100 (39.0%)	1.3279	0.026		21/100 (21.0%)	0.8819	0.09
	≤60	32 /126 (25.4%)				37 /126 (29.4%)				30/126 (23.8%)
Systemic disease
	Yes	8/ 25 (32.0%)	1.0543	0.866		10\25 (40.0%)	1.2184	0.475		7\26 (26.9%)	1.2236	0.573
	No	61/ 201 (30.4%)				66/201 (32.8%)				44/200 (22.0%)
Smoke
	Yes	12 /52 (23.1%)	0.7042	0.186		19 /52 (36.5%)	1.1154	0.613		12/52 (23.1%)	1.029	0.92
	No	57 /174 (32.8%)				57 /174 (32.8%)				39/174 (22.4%)
Drink
	Yes	16/46 (34.8%)	1.1814	0.484		20 /47 (42.6%)	1.3603	0.148		9/47 (19.2%)	0.8163	0.53
	No	53/ 180 (29.4%)				56/179 (31.3%)				42/179 (23.5%)
Diagnosis
	Infectious keratopathy	29/127 (22.8%)	0.5651	0.04		38/127 (29.9%)	0.7796	0.182		38/127 (30.0%)	2.4039	0.001
	Noninfectious keratopathy	40/99 (40.4%)				38/99 (38.4%)				13 /99 (13.1%)
	Bullous keratopathy	18/47 (38.3%)	1.2039	0.194		24/47 (51.1%)	1.7577	0.004		4/47 (8.5%)	0.3241	0.01
	Others	51/179 (28.5%)				52/179 (29.1%)				47/179 (26.3%)
Rejection
	Yes	/	/	/		9\15 (60.0%)	1.8898	0.025		0/15 (0%)	0	0.03
	No	/				67/211 (31.8%)				51/211 (24.2%)
Table 5. Surgical factors for graft endothelium attenuation
		ECL rate of ＞30% at 1 month postoperative	Risk Ratio	P Value		ECD of ＜1000 cells/mm2 at 1 year postoperative	Risk Ratio	P Value		ECD of ＞2000 cells/mm2 at 1 year postoperative	Risk Ratio	P Value
Concurrent procedures
	Yes	20/41 (48.8%)	1.8414	0.005		20/41 (48.8%)	1.6115	0.016		3/41 (7.3%)	0.282	0.01
	No	49/185 (26.5%)				56/185 (30.3%)				48/185 (26.0%)
ECCE
	Yes	17/28 (60.7%)	2.3119	0.001		12/28 (42.9%)	1.3261	0.269		3/28 (10.7%)	0.4418	0.109
	No	52/198 (26.3%)				64/198 (32.3%)				48/198 (24.2%)
IOL implantation
	Yes	11/20 (55.0%)	1.9531	0.013		9/20 (45.0%)	1.2669	0.26		2/20 (10.0%)	0.4101	0.112
	No	58/206 (28.2%)				67/206 (35.5%)				49/206 (23.8%)
Graft diameter (mm)
	＞8	9/55 (16.4%)	0.4662	0.011		16/79 (20.3%)	0.4961	0.022		18/86 (20.9%)	0.888	0.006
	≤8	60/171 (35.1%)				60/147 (40.8%)				33/140 (23.6%)
